# Supplementary material for: Exposure to Microcystin-LR Promotes Colorectal Cancer Progression by Altering Gut Microbiota and Associated Metabolites in APCmin/+ Mice
Source: Toxins (Basel). 2024 Apr 30;16(5):212. doi: 10.3390/toxins16050212 (PMC11125743; doi:10.3390/toxins16050212)
Supplement: Supplementary file 1 [file toxins-16-00212-s001.zip]

Archive with 1 entries (1 files):
- toxins-2949173-supplementary.pdf
